# Supplementary material for: Yes, we CAM! First evidence of CAM photosynthesis in a carnivorous plant
Source: Plant Biol (Stuttg). 2025 Nov 10;28(1):272–81. doi: 10.1111/plb.70128 (PMC12710813; doi:10.1111/plb.70128)
Supplement: Supplementary file 1 — Table S1. Accession numbers of the Botanical Garden Munich, Germany. Table S2. Settings for temperature, relative humidity (RH), CO2 concentration, and light intensity in the climate chamber. Table S3. Titratable acidity measured during the winter trial for seven species of Pinguicula. Table S4. Titratable acidity measured during the summer trial for seven species of Pinguicula. [file PLB-28-272-s001.xlsx]

## Sheet: List
Title: Yes, we CAM! First evidence of CAM photosynthesis in a carnivorous plant
Authors: N. Joris Fleck, Thibaud F. E. Messerschmid, Andreas Fleischmann, Renata Callegari Ferrari, Gudrun Kadereit
List of Supplementary materials
Supplementary Table S1. Accession numbers of the Botanical Garden Munich, Germany
Supplementary Table S2. Settings of temperature, relative humidity (RH), CO2 concentration, and light intensity in the climate chamber
Supplementary Table S3. Titratable acidity measured during the winter trial for seven species of Pinguicula
Supplementary Table S4. Titratable acidity measured during the summer trial for seven species of Pinguicula

## Sheet: Table S1
Supplementary Table S1. Accession numbers of the Botanical Garden Munich, Germany, (if present) and of the respecive voucher herbarium specimens at Botanische Staatssammlung München (M). For species distribution see Table 1. Each accesions's species identity was varified by an expert (i.e., Andreas Fleischmann).
Species	Garden Accession number	Year	Origin	Herbarium Accession [M]
P. agnata Casper	1995/2177w	1995	Botanischer Garten und Naturkundliche Station der Stadt Linz, 4020 LINZ, AUT; wildtype from Mexico, Zimapan (locus classicus)	M-0335471
P. emarginata Zamudio Ruiz and Rzedowski	2018/1075	2018	Gartenbau Thomas Carow, Nüdlingen, DE; no known wild origin	M-0335470
P. esseriana Kirchner ‘Ciudad Victoria’	-	2022	Gartenbau Thomas Carow, Nüdlingen, DE; no known wild origin	M-0335469
P. esseriana Kirchner ‘El Huizache’	-	2022	Gartenbau Thomas Carow, Nüdlingen, DE; no known wild origin	M-0335468
P. gigantea Luhrs	1999/1810	1999	Botanischer Garten und Naturkundliche Station der Stadt Linz, 4020 LINZ, AUT; no known wild origin	M-0335467
P. grandiflora Lam.	-	2023	Gartenbau Thomas Carow, Nüdlingen, DE; no known wild origin	M-0335466
P. laxifolia Luhrs	-	2022	Gartenbau Thomas Carow, Nüdlingen, DE; no known wild origin	M-0335465
P. martinezii Zamudio	-	2022	Gartenbau Thomas Carow, Nüdlingen, DE; no known wild origin	M-0335464
P. moranensis Kunth	1022/1537	unknown	Botanischer Garten München; no known wild origin	M-0335463

## Sheet: Table S2
Supplementary Table S2. Settings of temperature, relative humidity (RH), CO2 concentration, and light intensity in the climate chamber.
Time	Temperature	RH	CO2 concentration	light intensity ()
07:00:00	24°C	0.7	400 ppm	120 µmol m-2 s-1
08:20:00	30°C	0.6	400 ppm	200 µmol m-2 s-1
12:00:00	35°C	0.6	400 ppm	200 µmol m-2 s-1
13:00:00	30°C	0.6	400 ppm	200 µmol m-2 s-1
16:00:00	26°C	0.6	400 ppm	120 µmol m-2 s-1
19:00:00	15°C	0.7	400 ppm	0 µmol m-2 s-1

## Sheet: Table S3
Supplementary Table S3. Titratable acidity measured during the winter trial for seven species of Pinguicula. Plants were acclimated in greenhouse conditions for two weeks and kept well-watered (well-watered treatment), subsequently transferred to climate chambers and subjected to 1, 2 or 3 weeks of water withholding treatment (weeks 1, 2 and 3). More details are given in the methods section. ΔH+ …
Winter trial		greenhouse			week 1			week 2			week 3
species	individual	Dusk	Dawn	ΔH⁺	Dusk	Dawn	ΔH⁺	Dusk	Dawn	ΔH⁺	Dusk	Dawn	ΔH⁺
P. agnata	1	17.12	19.13	2.01	4.12	31.52	27.4	5.53	36.5	30.97	5.06	33.93	28.87
P. agnata	2	18.38	22.11	3.73	5.26	25.25	19.99	7.72	35.11	27.39	4.07	25.64	21.57
P. agnata	3	8.63	16.85	8.22	4.92	38.2	33.28	6.98	30.93	23.95	4.09	28.55	24.46
P. gigantea	4	4.77	19.97	15.2	5.15	31.05	25.9	6.21	28.24	22.03	2.9	28.44	25.54
P. gigantea	5	8.55	21.79	13.24	8.91	35.32	26.41	8.08	37.93	29.85	5.43	23.51	18.08
P. gigantea	6	11.58	25.14	13.56	11.13	38.97	27.84	8.9	31.08	22.18	7.86	15.56	7.7
P. laxifolia	7	8.46	10.21	1.75	0.43	14.53	14.1	2.32	14.42	12.1	5.53	17.54	12.01
P. laxifolia	8	10.26	10.3	0.04	2.36	17.14	14.78	2.66	17.07	14.41	8.08	19.27	11.19
P. laxifolia	9	7.45	8.22	0.77	1.57	16.36	14.79	0.54	9.94	9.4	5.24	17.78	12.54
P. esseriana ‘El Huizache’	10	8.75	5.44	-3.31	0	24.75	24.75	3.48	26.58	23.1	3.07	33.51	30.44
P. esseriana ‘El Huizache’	11	8.87	9.94	1.07	3.96	27.32	23.36	4.71	22.58	17.87	10.9	42	31.1
P. esseriana ‘El Huizache’	12	3.41	1.63	-1.78	8.08	38.18	30.1	3.85	17.42	13.57	9.49	38.85	29.36
P. martinezii	13	2.75	10.41	7.66	4.23	22.77	18.54	14.55	32.52	17.97	16.48	32.67	16.19
P. martinezii	14	19.04	27.06	8.02	12.94	47.91	34.97	45.34	75.27	29.93	23.69	35.94	12.25
P. martinezii	15	9.47	13.95	4.48	19.07	35.42	16.35	21.46	33.66	12.2	-	-	-
P. esseriana ‘Ciudad Victoria’	16	15.29	20.85	5.56	6.42	26.69	20.27	0	24.7	24.7	4.59	18.27	13.68
P. esseriana ‘Ciudad Victoria’	17	27.92	40.41	12.49	6.48	30.76	24.28	4.16	4.11	-0.05	4.66	8.9	4.24
P. esseriana ‘Ciudad Victoria’	18	21.8	38.51	16.71	0	28.59	28.59	2.74	27.84	25.1	0	11.67	11.67
P. emarginata	19	16.57	11.73	-4.84	12.22	25.41	13.19	11.59	22.43	10.84	-	-	-
P. emarginata	20	1.74	13.49	11.75	10.76	27.62	16.86	10.29	35.63	25.34	-	-	-
P. emarginata	21	12.68	1.67	-11.01	10.42	26.79	16.37	26.14	50	23.86	-	-	-
P. moranensis	22	-1.75	5.67	7.42	6.28	31.03	24.75	9.04	34.94	25.9	13.26	47.36	34.1
P. moranensis	23	8.39	7.85	-0.54	12	46.32	34.32	9.76	29.53	19.77	7.79	28.96	21.17
P. moranensis	24	6.67	9.52	2.85	12.94	47.76	34.82	10.02	33.22	23.2	14.58	45.39	30.81

## Sheet: Table S4
Supplementary Table S4. Titratable acidity measured during the summer trial for seven species of Pinguicula. The species list from winter to summer trial changed since a few species did not survive or presented very limited amount of material. Plants were kept in greenhouse conditions after winter and kept well-watered (well-watered treatment), subsequently transferred to climate chambers and sub…
Summer trial		greenhouse			week 1			week 2			week 3
species	individual	FA_dusk	FA_dawn	ΔH⁺	FA_dusk	FA_dawn	ΔH⁺	FA_dusk	FA_dawn	ΔH⁺	FA_dusk	FA_dawn	ΔH⁺
P. agnata	1	7.72	21.31	13.59	8.04	16.83	8.79	7.48	27.2	19.72	13.31	30.45	17.14
P. agnata	2	59.6	90.55	30.95	7.78	16.72	8.94	4.85	23.48	18.63	11.06	25.28	14.22
P. agnata	3	24.19	97.89	73.7	3.66	20.06	16.4	4.64	29.72	25.08	8.36	37.28	28.92
P. laxifolia	7	0.79	8.12	7.33	23.78	21.81	-1.97	11.33	26.84	15.51	16.43	26.06	9.63
P. laxifolia	54	3.82	21.03	17.21	18.35	35.79	17.44	22.99	32.34	9.35	24.48	35.44	10.96
P. laxifolia	9	7.53	35.93	28.4	55.42	56.91	1.49	62.66	87.5	24.84	83.85	101.9	18.05
P. martinezii	28	96.02	63.46	-32.56	8.18	11.27	3.09	22.99	34	11.01	53.2	65.44	12.24
P. martinezii	29	25.81	9.46	-16.35	15.73	15.3	-0.43	-	-	-	36.28	50.39	14.11
P. martinezii	30	-0.32	10.77	11.09	14.3	14.11	-0.19	39.31	37.27	-2.04	42.46	42.95	0.49
P. moranensis	59	-26.92	46.66	73.58	8.83	22.69	13.86	29.3	62.62	33.32	-	-	-
P. moranensis	60	140	41.03	-98.97	14.11	18.05	3.94	10.64	49.26	38.62	-	-	-
P. moranensis	31	34.16	53.92	19.76	13.8	31.98	18.18	44.53	55.72	11.19	-	-	-
P. esseriana ‘El Huizache’	45	73.87	87.31	13.44	5.37	16.18	10.81	11.8	29.5	17.7	11.96	27.43	15.47
P. esseriana ‘El Huizache’	46	13.08	37.3	24.22	3.15	20.46	17.31	-	-	-	12.14	32.01	19.87
P. esseriana ‘El Huizache’	47	18.78	30.53	11.75	18.88	14.61	-4.27	5.65	17.12	11.47	17.21	41.95	24.74
P. emarginata	56	-	-	-	17.58	23.83	6.25	61.9	55.51	-6.39	-	-	-
P. emarginata	57	51.03	81.64	30.61	12.6	27.85	15.25	13.85	18.06	4.21	-	-	-
P. emarginata	58	108.12	111.88	3.76	33.09	31.01	-2.08	-	-	-	-	-	-
P. grandiflora	32	30.02	18.95	-11.07	147.97	91.65	-56.32	-	-	-	-	-	-
P. grandiflora	33	20.97	15.85	-5.12	56.51	81.98	25.47	-	-	-	-	-	-
P. grandiflora	34	23.21	14.66	-8.55	98.99	46.21	-52.78	31.23	51.32	20.09	-	-	-
